# Supplementary material for: Cardiopulmonary Ultrasound Patterns of Transient Acute Respiratory Distress of the Newborn: A Retrospective Pilot Study
Source: Children (Basel). 2023 Feb 2;10(2):289. doi: 10.3390/children10020289 (PMC9955778; doi:10.3390/children10020289)
Supplement: Supplementary file 1 [file children-10-00289-s001.zip]

Archive with 1 entries (1 files):
- children-2121723-supplementary.pdf
